# Supplementary material for: Trafficking of cholesterol to the ER is required for NLRP3 inflammasome activation
Source: J Cell Biol. 2018 Oct 1;217(10):3560–76. doi: 10.1083/jcb.201709057 (PMC6168277; doi:10.1083/jcb.201709057)
Supplement: Table S1 (Excel) [file JCB_201709057_TableS1.xlsx]

## Sheet: Sheet1
Table S1. Primers used for real-time qPCR
Gene	Forward Primer	Reverse Primer
Nlrp3	TCACAACTCGCCCAAGGAGGAA	AAGAGACCACGGCAGAAGCTAG
Tnf-α	CATCTTCTCAAAATTCGAGTGACAA	TGGGAGTAGACAAGGTACAACCC
Il-6	CAAGAAAGACAAAGCCAGAGTC	GAAATTGGGGTAGGAAGGAC
Npc1	CTGAATGCGGTCTCCTTGGT	CTCACTCGGCTTCCTTTGGT
Srebp2	AGAAAGAGCGGTGGAGTCCTTG	GAACTGCTGGAGAATGGTGAGG
Hmgcs1	GGAAATGCCAGACCTACAGGTG	TACTCGGAGAGCATGTCAGGCT
Hmgcr	GCTCGTCTACAGAAACTCCACG	GCTTCAGCAGTGCTTTCTCCGT
Gapdh	CGTCCCGTAGACAAAATGGT	TTGATGGCAACAATCTCCAC
